# Supplementary material for: TRAIL Is Decreased Before 20 Weeks Gestation in Women with Hypertensive Disorders of Pregnancy
Source: PLoS One. 2015 Jun 1;10(6):e0128425. doi: 10.1371/journal.pone.0128425 (PMC4451764; doi:10.1371/journal.pone.0128425)
Supplement: S2 File — Assays were performed in accordance with the manufacturer's instructions (http://www.rndsystems.com/pdf/dtrl00.pdf). (XLSX) [file pone.0128425.s002.xlsx]

## Sheet: TRAIL
plate1	1	2	3	4	5	6	7	8	9	10	11	12
A	1.942	1.917	0.236	0.187	0.234	0.181	0.204	0.175	0.218	0.208	0.189	0.188	450
B	1.097	1.069	0.189	0.163	0.237	0.172	0.226	0.156	0.146	0.162	0.169	0.129	450
C	0.657	0.619	0.195	0.185	0.257	0.192	0.236	0.16	0.169	0.187	0.19	0.172	450
D	0.357	0.353	0.193	0.189	0.211	0.193	0.229	0.156	0.16	0.146	0.11	0.171	450
E	0.236	0.213	0.187	0.141	0.235	0.289	0.157	0.204	0.171	0.185	0.205	0.176	450
F	0.151	0.148	0.187	0.159	0.172	0.13	0.153	0.154	0.165	0.16	0.198	0.163	450
G	0.11	0.112	0.185	0.177	0.196	0.223	0.153	0.152	0.182	0.138	0.246	0.141	450
H	0.077	0.085	0.233	0.155	0.147	0.186	0.145	0.211	0.137	0.16	0.236	0.235	450
plate2	1	2	3	4	5	6	7	8	9	10	11	12
A	2.025	1.854	0.221	0.217	0.196	0.164	0.159	0.158	0.201	0.149	0.178	0.146	450
B	1.032	1.098	0.182	0.18	0.145	0.157	0.147	0.226	0.194	0.133	0.174	0.165	450
C	0.612	0.599	0.22	0.18	0.22	0.175	0.161	0.123	0.217	0.183	0.19	0.197	450
D	0.314	0.357	0.192	0.18	0.157	0.173	0.178	0.159	0.164	0.148	0.194	0.164	450
E	0.209	0.211	0.173	0.198	0.201	0.153	0.186	0.159	0.173	0.13	0.155	0.146	450
F	0.135	0.136	0.185	0.157	0.146	0.17	0.141	0.137	0.195	0.181	0.179	0.185	450
G	0.101	0.103	0.204	0.178	0.182	0.166	0.178	0.182	0.197	0.159	0.171	0.158	450
H	0.074	0.074	0.251	0.203	0.136	0.177	0.166	0.161	0.136	0.161	0.167		450
plate1										plate2
	pg/ml	OD1	OD2	AVE	sample ID	OD	background-subtracted	pg/ml			pg/ml	OD 1	OD 2	AVE	sample ID	OD	background-subtracted	pg/ml
STAND1	1000	1.942	1.917	1.9295	Control 1	0.236	0.155	73.4221		STAND1	1000	2.025	1.854	1.9395	Control 54	0.221	0.147	73.8228
STAND2	500	1.097	1.069	1.083	Control 2	0.189	0.108	50.839		STAND2	500	1.032	1.098	1.065	Control 55	0.182	0.108	54.3261
STAND3	250	0.657	0.619	0.638	Control 3	0.195	0.114	53.7138		STAND3	250	0.612	0.599	0.6055	Control 56	0.22	0.146	73.3232
STAND4	125	0.357	0.353	0.355	Control 4	0.193	0.112	52.7552		STAND4	125	0.314	0.357	0.3355	Control 57	0.192	0.118	59.3283
STAND5	62.5	0.236	0.213	0.2245	Control 5	0.187	0.106	49.8814		STAND5	62.5	0.209	0.211	0.21	Control 58	0.173	0.099	49.8219
STAND6	31.2	0.151	0.148	0.1495	Control 6	0.187	0.106	49.8814		STAND6	31.2	0.135	0.136	0.1355	Control 59	0.185	0.111	55.827
STAND7	15.6	0.11	0.112	0.111	Control 7	0.185	0.104	48.9241		STAND7	15.6	0.101	0.103	0.102	Control 60	0.204	0.13	65.3281
STAND8	0	0.077	0.085	0.081	Control 8	0.233	0.152	71.9766		STAND8	0	0.074	0.074	0.074	Control 61	0.251	0.177	88.8009
					Control 9	0.187	0.106	49.8814							Control 62	0.217	0.143	71.8245
					Control 10	0.163	0.082	38.4161							Control 63	0.18	0.106	53.3253
					Control 11	0.185	0.104	48.9241							Control 64	0.18	0.106	53.3253
					Control 12	0.189	0.108	50.839							Control 65	0.18	0.106	53.3253
					Control 13	0.141	0.06	27.9574							Control 66	0.198	0.124	62.3286
					Control 14	0.159	0.078	36.5104							Control 67	0.157	0.083	41.8091
					Control 15	0.177	0.096	45.098							Control 68	0.178	0.104	52.3245
					Control 16	0.155	0.074	34.6065							Control 69	0.203	0.129	64.8282
					Control 17	0.234	0.153	72.4584							Control 70	0.196	0.122	61.3286
					Control 18	0.237	0.156	73.9041							Control 71	0.145	0.071	35.7941
					Control 19	0.257	0.176	83.5536							Control 72	0.22	0.146	73.3232
					Control 20	0.211	0.13	61.3923							Control 73	0.157	0.083	41.8091
					Control 21	0.235	0.154	72.9402							Control 74	0.201	0.127	63.8284
					Control 22	0.172	0.091	42.7095							Control 75	0.146	0.072	36.2955
					Control 23	0.196	0.115	54.1932							Control 76	0.182	0.108	54.3261
					Control 24	0.147	0.066	30.804							Control 77	0.136	0.062	31.2793
					Control 25	0.181	0.1	47.0104							Control 78	0.164	0.09	45.3156
					Control 26	0.172	0.091	42.7095							Control 79	0.157	0.083	41.8091
					Control 27	0.192	0.111	52.2761							Control 80	0.175	0.101	50.823
					Control 28	0.193	0.112	52.7552							Control 81	0.173	0.099	49.8219
					Control 29	0.289	0.208	99.0317							Control 82	0.153	0.079	39.8046
					Control 30	0.13	0.049	22.7518							Control 83	0.17	0.096	48.3201
					Control 31	0.223	0.142	67.162							Control 84	0.166	0.092	46.3172
					Control 32	0.186	0.105	49.4027							Control 85	0.177	0.103	51.824
					Control 33	0.204	0.123	58.0308							Control 86	0.159	0.085	42.8111
					Control 34	0.226	0.145	68.6058							Control 87	0.147	0.073	36.7969
					Control 35	0.236	0.155	73.4221							Control 88	0.161	0.087	43.813
					Control 36	0.229	0.148	70.0501							Control 89	0.178	0.104	52.3245
					Control 37	0.157	0.076	35.5582							Control 90	0.186	0.112	56.3273
					Control 38	0.153	0.072	33.6552							Control 91	0.141	0.067	33.7879
					Control 39	0.153	0.072	33.6552							Control 92	0.178	0.104	52.3245
					Control 40	0.145	0.064	29.8546							Control 93	0.166	0.092	46.3172
					Control 41	0.175	0.094	44.1424							Control 94	0.158	0.084	42.3101
					Control 42	0.156	0.075	35.0823							Control 95	0.226	0.152	76.3202
					Control 43	0.16	0.079	36.9867							Control 96	0.123	0.049	24.7517
					Control 44	0.156	0.075	35.0823							Control 97	0.159	0.085	42.8111
					Control 45	0.204	0.123	58.0308							Control 98	0.159	0.085	42.8111
					Control 46	0.154	0.073	34.1308							Control 99	0.137	0.063	31.7811
					Control 47	0.152	0.071	33.1797							Control 100	0.182	0.108	54.3261
					Control 48	0.211	0.13	61.3923							Control 101	0.161	0.087	43.813
					Control 49	0.218	0.137	64.7569							Control 102	0.201	0.127	63.8284
					Control 50	0.146	0.065	30.3293							Control 103	0.194	0.12	60.3285
					Control 51	0.169	0.088	41.2775							Control 104	0.217	0.143	71.8245
					Control 52	0.16	0.079	36.9867							Control 105	0.164	0.09	45.3156
					Control 53	0.171	0.09	42.2321							Control 106	0.173	0.099	49.8219
					HDP1	0.165	0.084	39.3695							HDP28	0.195	0.121	60.8286
					HDP2	0.182	0.101	47.4887							HDP29	0.197	0.123	61.8286
					HDP3	0.137	0.056	26.0624							HDP30	0.136	0.062	31.2793
					HDP4	0.208	0.127	59.9512							HDP31	0.149	0.075	37.7996
					HDP5	0.162	0.081	37.9395							HDP32	0.133	0.059	29.7737
					HDP6	0.187	0.106	49.8814							HDP33	0.183	0.109	54.8264
					HDP7	0.146	0.065	30.3293							HDP34	0.148	0.074	37.2983
					HDP8	0.185	0.104	48.9241							HDP35	0.13	0.056	28.2676
					HDP9	0.16	0.079	36.9867							HDP36	0.181	0.107	53.8257
					HDP10	0.138	0.057	26.5359							HDP37	0.159	0.085	42.8111
					HDP11	0.16	0.079	36.9867							HDP38	0.161	0.087	43.813
					HDP12	0.189	0.108	50.839							HDP39	0.178	0.104	52.3245
					HDP13	0.169	0.088	41.2775							HDP40	0.174	0.1	50.3225
					HDP14	0.19	0.109	51.318							HDP41	0.19	0.116	58.3281
					HDP15	0.11	0.029	13.3434							HDP42	0.194	0.12	60.3285
					HDP16	0.205	0.124	58.5108							HDP43	0.155	0.081	40.8069
					HDP17	0.198	0.117	55.1521							HDP44	0.179	0.105	52.8249
					HDP18	0.246	0.165	78.2438							HDP45	0.171	0.097	48.8207
					HDP19	0.236	0.155	73.4221							HDP46	0.167	0.093	46.818
					HDP20	0.188	0.107	50.3602							HDP47	0.146	0.072	36.2955
					HDP21	0.129	0.048	22.2795							HDP48	0.165	0.091	45.8164
					HDP22	0.172	0.091	42.7095							HDP49	0.197	0.123	61.8286
					HDP23	0.171	0.09	42.2321							HDP50	0.164	0.09	45.3156
					HDP24	0.176	0.095	44.6202							HDP51	0.146	0.072	36.2955
					HDP25	0.163	0.082	38.4161							HDP52	0.185	0.111	55.827
					HDP26	0.141	0.06	27.9574							HDP53	0.158	0.084	42.3101
					HDP27	0.235	0.154	72.9402
